# Supplementary material for: Niche Specialization and Functional Overlap of Bamboo Leaf and Root Microbiota
Source: Front Microbiol. 2020 Sep 18;11:571159. doi: 10.3389/fmicb.2020.571159 (PMC7531387; doi:10.3389/fmicb.2020.571159)
Supplement: TABLE S1 — Primer sequences and polymerase chain reaction (PCR) protocols used for the plastid DNA fragments of this study. [file Table_1.XLSX]

## Sheet: Table S1
Table S1: Primer sequences and polymerase chain reaction (PCR) protocols used for the plastid DNA fragments of this study.
Region	Primer sequences (5'-3')	PCR protocols
rpl32-trnL	rpl32: CAGTTCCAAAAAAACGTACTTC	95 ℃, 2 min; 32 × (95 ℃, 1 min; 52 ℃, 1 min; 72 ℃, 1.5 min); 72 ℃, 10 min
	trnL(UAG): CTGCTTCCTAAGAGCAGCGT
trnT-trnL	trnT(UGU): CATTACAAATGCGATGCTCT	95 ℃, 2 min; 32 × (95 ℃, 1 min; 52 ℃, 1 min; 72 ℃, 1.5 min); 72 ℃, 10 min
	trnL(UAA): TCTACCGATTTCGCCATATC
ycf4-cemA	ycf4: TGTGGAATGTAGGCAGTG	95 ℃, 2 min; 32 × (95 ℃, 1 min; 50 ℃, 1 min; 72 ℃, 1.5 min); 72 ℃, 10 min
	cemA: ACTTAGAATAGCCAAACAGA
rps15-ndhF	rps15: TTTGCTGGCTTATTTGGC	95 ℃, 2 min; 32 × (95 ℃, 1 min; 50 ℃, 1 min; 72 ℃, 45 s); 72 ℃, 10 min
	ndhF: TGGAGTAGGTCTTGCTGGT
rbcL-psaI	rbcL: CGATCTTGCTCGTGAAGG	95 ℃, 2 min; 34 × (95 ℃, 1 min; 55 ℃, 1 min; 72 ℃, 1.33 min); 72 ℃, 10 min
	psaI: CGAAACTCGCTCTTATCCTATC
