# Supplementary material for: Niche Specialization and Functional Overlap of Bamboo Leaf and Root Microbiota
Source: Front Microbiol. 2020 Sep 18;11:571159. doi: 10.3389/fmicb.2020.571159 (PMC7531387; doi:10.3389/fmicb.2020.571159)
Supplement: TABLE S3 — OTUs specifically enriched/depleted in root and leaf compartments of bamboos revealed by Manhattan plot. [file Table_3.XLSX]

## Sheet: Table S3
Table S3: OTUs specifically enriched/depleted in root and leaf compartments of bamboos revealed by Manhattan plot.
OTUID	logFC	logCPM	PValue	FDR	level	Kingdom	Phylum	Class	Order	Family	Genus	Species	MeanA	MeanB	RBF	RBM	RCM	RDS	RHT	RIG	RMA	ROL	RPH	RPP	RSA	RSG	RSK	RST	RTO	FBF	FBM	FCM	FDS	FHT	FIG	FMA	FOL	FPH	FPP	FSA	FSG	FSK	FST	FTO
OTU928	9.789	12.18	4.45e-13	4.12e-10	Enriched	k__Bacteria	p__Proteobacteria	c__Alphaproteobacteria	o__Rhizobiales	f__Xanthobacteraceae	g__Bradyrhizobium	s__unclassified_g__Bradyrhizobium	0.521	0	0.288	0.048	0.168	0.012	0	0.144	0.012	0.348	0.084	0.048	0.024	0.936	5.254	0.42	0.036	0	0	0	0	0	0	0	0	0	0	0	0	0	0	0
OTU1022	10.916	14.313	7.27e-11	2.24e-08	Enriched	k__Bacteria	p__Actinobacteria	c__Actinobacteria	o__Pseudonocardiales	f__Pseudonocardiaceae	g__Amycolatopsis	s__unclassified_g__Amycolatopsis	1.849	0.002	0.876	1.499	0	13.206	0.24	0.06	0	0.108	5.026	0.072	0.672	0	0.036	5.829	0.108	0	0	0.012	0	0	0.012	0	0	0.012	0	0	0	0	0	0
OTU520	8.899	17.669	1.67e-09	2.52e-07	Enriched	k__Bacteria	p__Proteobacteria	c__Gammaproteobacteria	o__Pseudomonadales	f__Pseudomonadaceae	g__Pseudomonas	s__Pseudomonas_protegens	11.707	0.174	0.384	0.288	0.432	0.012	0.12	0.012	97.265	0.072	0.012	0.024	0.024	0.168	76.406	0.048	0.336	0.06	0.24	0.12	0.12	0.3	0.432	0.132	0.132	0.348	0.132	0.24	0.072	0.168	0.036	0.084
OTU433	12.261	15.055	1.9e-09	2.52e-07	Enriched	k__Bacteria	p__Actinobacteria	c__Actinobacteria	o__Pseudonocardiales	f__Pseudonocardiaceae	g__Lechevalieria	s__Lechevalieria_aerocolonigenes	5.53	0.001	0	0.048	45.568	3.083	26.053	0	0	1.331	0.06	0.108	0	1.967	0	4.69	0.048	0	0	0.012	0	0	0	0	0	0	0	0	0	0	0	0
OTU934	8.734	12.695	1.15e-08	1.33e-06	Enriched	k__Bacteria	p__Proteobacteria	c__Alphaproteobacteria	o__Rhizobiales	f__Xanthobacteraceae	g__Bradyrhizobium	s__Bradyrhizobium_elkanii_g__Bradyrhizobium	0.439	0.005	0	0.012	0.648	0.156	0.012	0	0.012	0.048	0	0.228	0.624	1.463	0.852	2.327	0.204	0	0	0	0	0	0	0	0.036	0.012	0	0	0	0	0	0.024
OTU696	10.788	19.083	1.58e-08	1.63e-06	Enriched	k__Bacteria	p__Proteobacteria	c__Gammaproteobacteria	o__Betaproteobacteriales	f__Burkholderiaceae	g__Ralstonia	s__Ralstonia_solanacearum_g__Ralstonia	6.38	0.118	0.264	0.132	0.084	0	0.276	0.288	0.012	0.132	0.024	0.06	93.883	0.048	0.252	0.228	0.012	0	0.108	0.192	0	0.048	0.108	0.168	0.156	0	0.216	0.024	0.096	0.54	0.048	0.06
OTU380	6.822	9.49	6.17e-08	5.19e-06	Enriched	k__Bacteria	p__Proteobacteria	c__Alphaproteobacteria	o__Rhizobiales	f__Rhizobiaceae	g__Allorhizobium-Neorhizobium-Pararhizobium-Rhizobium	s__Rhizobium_leguminosarum_bv._viciae	0.062	0	0.108	0	0	0.024	0.012	0.024	0	0.18	0	0.024	0	0.108	0.192	0.264	0	0	0	0	0	0	0	0	0	0	0	0	0	0	0	0
OTU459	6.898	9.55	7.87e-08	5.88e-06	Enriched	k__Bacteria	p__Actinobacteria	c__Actinobacteria	o__Micromonosporales	f__Micromonosporaceae	g__Actinoplanes	s__unclassified_g__Actinoplanes	0.086	0	0	0	0.096	0.408	0	0.012	0	0	0.012	0.144	0	0.456	0.024	0.12	0.012	0	0	0	0	0	0	0	0	0	0	0	0	0	0	0
OTU886	10.47	13.935	8.25e-08	5.88e-06	Enriched	k__Bacteria	p__Actinobacteria	c__Actinobacteria	o__Streptomycetales	f__Streptomycetaceae	g__Streptomyces	s__unclassified_g__Streptomyces	2.277	0.002	0	0.132	0	1.331	0.24	0	0	0.06	0	24.997	0.012	0.312	0.024	6.909	0.144	0.012	0	0	0	0	0.012	0	0	0	0	0	0	0	0	0
OTU941	10.136	12.522	1.55e-07	1.03e-05	Enriched	k__Bacteria	p__Proteobacteria	c__Gammaproteobacteria	o__Steroidobacterales	f__Steroidobacteraceae	g__Steroidobacter	s__uncultured_bacterium_g__Steroidobacter	0.729	0	0.012	0	3.502	0	0	0	0	2.123	0	0.792	0	2.063	0	2.159	0.288	0	0	0	0	0	0	0	0	0	0	0	0	0	0	0
OTU773	6.803	11.493	1.7e-07	1.05e-05	Enriched	k__Bacteria	p__Actinobacteria	c__Actinobacteria	o__Corynebacteriales	f__Mycobacteriaceae	g__Mycobacterium	s__unclassified_g__Mycobacterium	0.309	0.007	0.108	1.319	0.024	0.024	0.12	0.012	0.012	0.036	1.847	0.12	0.06	0.096	0.792	0.036	0.036	0	0.108	0	0	0	0	0	0	0	0	0	0	0	0	0
OTU542	6.565	9.29	4.81e-07	2.78e-05	Enriched	k__Bacteria	p__Proteobacteria	c__Alphaproteobacteria	o__Reyranellales	f__Reyranellaceae	g__Reyranella	s__unclassified_g__Reyranella	0.043	0	0	0	0.012	0.024	0.024	0	0	0.396	0	0.048	0	0.024	0.012	0.096	0.012	0	0	0	0	0	0	0	0	0	0	0	0	0	0	0
OTU712	4.743	8.158	5.15e-07	2.8e-05	Enriched	k__Bacteria	p__Proteobacteria	c__Alphaproteobacteria	o__Rhizobiales	f__Xanthobacteraceae	g__Rhodoplanes	s__uncultured_alpha_proteobacterium_g__Rhodoplanes	0.017	0	0	0	0.024	0.012	0.024	0	0.012	0	0	0.084	0	0.024	0.048	0.012	0.012	0	0	0	0	0	0	0	0	0	0	0	0	0	0	0
OTU491	12.3	18.205	7.19e-07	3.7e-05	Enriched	k__Bacteria	p__Proteobacteria	c__Gammaproteobacteria	o__Betaproteobacteriales	f__Burkholderiaceae	g__Burkholderia-Caballeronia-Paraburkholderia	s__Paraburkholderia_caribensis	6.552	0.021	0	0.036	0	0	0.096	94.854	0	0	0	0.012	0.012	0.132	0.912	2.231	0	0.036	0	0.024	0.108	0.012	0	0.012	0	0	0.012	0.036	0	0.012	0	0.06
OTU1016	10.844	13.971	7.95e-07	3.87e-05	Enriched	k__Bacteria	p__Actinobacteria	c__Actinobacteria	o__Micromonosporales	f__Micromonosporaceae	g__Actinoplanes	s__unclassified_g__Actinoplanes	1.83	0.002	0	0.024	1.187	24.937	0.06	0	0	0.012	0	0.732	0	0	0.048	0.024	0.42	0	0	0.024	0	0	0	0	0	0	0	0	0	0	0	0
OTU435	8.89	12.731	8.51e-07	3.94e-05	Enriched	k__Bacteria	p__Actinobacteria	c__Actinobacteria	o__Pseudonocardiales	f__Pseudonocardiaceae	g__Lechevalieria	s__unclassified_g__Lechevalieria	0.955	0.004	0.264	0	10.375	1.619	0.36	0.072	0	0.528	0	0.048	0	0.936	0	0.108	0.012	0	0	0	0	0	0.06	0	0	0	0	0	0	0	0	0
OTU950	8.436	11.311	1.3e-06	5.45e-05	Enriched	k__Bacteria	p__Actinobacteria	c__Actinobacteria	o__Pseudonocardiales	f__Pseudonocardiaceae	g__Lechevalieria	s__Lentzea_violacea_g__Lechevalieria	0.305	0.001	0	0	3.059	0.684	0.048	0.06	0	0	0	0.012	0	0.036	0	0.048	0.624	0	0	0	0	0	0.012	0	0	0	0	0	0	0	0	0
OTU920	7.819	12.675	2.04e-06	8.2e-05	Enriched	k__Bacteria	p__Actinobacteria	c__Actinobacteria	o__Streptomycetales	f__Streptomycetaceae	g__Streptomyces	s__unclassified_g__Streptomyces	1.682	0.009	0.072	0.096	0	0.072	0.408	0	0	0.096	0.036	0.36	0	23.198	0	0.756	0.132	0.012	0.024	0.072	0	0	0	0	0.024	0	0	0	0	0	0	0
OTU628	6.305	9.099	3.22e-06	0.000119225	Enriched	k__Bacteria	p__Proteobacteria	c__Alphaproteobacteria	o__Dongiales	f__Dongiaceae	g__Dongia	s__unclassified_g__Dongia	0.049	0	0	0	0	0	0.024	0	0	0.192	0	0.312	0	0.084	0.072	0.036	0.012	0	0	0	0	0	0	0	0	0	0	0	0	0	0	0
OTU461	9.783	13.419	3.64e-06	0.000129579	Enriched	k__Bacteria	p__Proteobacteria	c__Gammaproteobacteria	o__Enterobacteriales	f__Enterobacteriaceae	g__Citrobacter	s__Citrobacter_amalonaticus	1.219	0.003	0.048	0	0.012	17.56	0.06	0	0	0	0.048	0	0	0.06	0	0.42	0.084	0	0.012	0.024	0	0	0	0	0	0	0	0	0	0	0	0.012
OTU866	11.207	13.573	6.06e-06	0.000200294	Enriched	k__Bacteria	p__Actinobacteria	c__Actinobacteria	o__Streptosporangiales	f__Thermomonosporaceae	g__Actinomadura	s__unclassified_g__Actinomadura	1.272	0	0	0.048	0	0.036	0	0	0	0	0.012	0.012	0	0	0	18.952	0.024	0	0	0	0	0	0	0	0	0	0	0	0	0	0	0
OTU985	6.273	11.615	6.86e-06	0.000219172	Enriched	k__Bacteria	p__Actinobacteria	c__Actinobacteria	o__Corynebacteriales	f__Mycobacteriaceae	g__Mycobacterium	s__unclassified_g__Mycobacterium	0.48	0.01	0.036	3.418	0.024	0.108	0.72	0	0.012	0	1.919	0.048	0	0.048	0.192	0.072	0.6	0	0.036	0	0	0	0	0	0	0	0	0	0	0.096	0.024	0
OTU869	5.847	8.783	1.74e-05	0.000536791	Enriched	k__Bacteria	p__Actinobacteria	c__Actinobacteria	o__Micromonosporales	f__Micromonosporaceae	g__Luedemannella	s__uncultured_bacterium_g__Luedemannella	0.035	0	0.06	0	0	0.096	0.012	0	0	0	0	0.072	0	0	0	0.144	0.144	0	0	0	0	0	0	0	0	0	0	0	0	0	0	0
OTU969	9.949	15.211	1.91e-05	0.00057044	Enriched	k__Bacteria	p__Actinobacteria	c__Actinobacteria	o__Pseudonocardiales	f__Pseudonocardiaceae	g__Kibdelosporangium	s__uncultured_bacterium_g__Kibdelosporangium	4.137	0.014	0	0.012	0.012	12.151	0.648	0	0	0	0	2.735	0	0.096	0	0.324	46.072	0	0	0.012	0	0.012	0	0	0	0.168	0	0	0	0	0.012	0
OTU762	5.134	9.171	3.18e-05	0.000888443	Enriched	k__Bacteria	p__Proteobacteria	c__Alphaproteobacteria	o__Rhizobiales	f__Rhizobiaceae	g__Mesorhizobium	s__unclassified_g__Mesorhizobium	0.052	0.003	0.048	0	0	0.144	0	0	0.012	0.12	0.012	0.324	0	0.048	0.024	0.048	0	0	0	0.012	0	0	0	0	0	0.036	0	0	0	0	0	0
OTU543	8.356	10.823	3.36e-05	0.000888443	Enriched	k__Bacteria	p__Proteobacteria	c__Deltaproteobacteria	o__Myxococcales	f__Haliangiaceae	g__Haliangium	s__uncultured_delta_proteobacterium_g__Haliangium	0.133	0	0	0	0.012	0	0	0	0	1.799	0	0	0	0.048	0.096	0.036	0	0	0	0	0	0	0	0	0	0	0	0	0	0	0	0
OTU850	10.301	12.682	4.17e-05	0.00104306	Enriched	k__Bacteria	p__Bacteroidetes	c__Bacteroidia	o__Cytophagales	f__Microscillaceae	g__Ohtaekwangia	s__unclassified_g__Ohtaekwangia	0.508	0	0	0.108	0	0	0	0	0	6.933	0	0	0	0	0.072	0.504	0	0	0	0	0	0	0	0	0	0	0	0	0	0	0	0
OTU567	12.03	14.374	5.42e-05	0.00131147	Enriched	k__Bacteria	p__Proteobacteria	c__Gammaproteobacteria	o__Betaproteobacteriales	f__Burkholderiaceae	g__Burkholderia-Caballeronia-Paraburkholderia	s__unclassified_g__Burkholderia-Caballeronia-Paraburkholderia	0.247	0	0	0	0.012	0	0.024	0	0	0	0.06	0	3.61	0	0	0	0	0	0	0	0	0	0	0	0	0	0	0	0	0	0	0
OTU1029	5.006	12.367	7.2e-05	0.00162517	Enriched	k__Bacteria	p__Proteobacteria	c__Gammaproteobacteria	o__Enterobacteriales	f__Enterobacteriaceae	g__Escherichia-Shigella	s__unclassified_g__Escherichia-Shigella	0.625	0.064	0.6	0.024	0.156	0	0.54	0.012	0	0.024	0.096	0.024	0	1.175	0	4.882	1.847	0.024	0.048	0.24	0	0	0.06	0	0.168	0.036	0	0	0.024	0	0.012	0.348
OTU430	5.247	11.023	7.72e-05	0.00170206	Enriched	k__Bacteria	p__Actinobacteria	c__Actinobacteria	o__Corynebacteriales	f__Mycobacteriaceae	g__Mycobacterium	s__Mycobacterium_kansasii	0.272	0.018	0	1.607	0.108	0.012	0.12	0	0	0.036	1.092	0.024	0	0.036	0.552	0.336	0.156	0	0.012	0.12	0	0	0.132	0	0	0	0	0	0	0	0.012	0
OTU656	3.389	7.684	8.03e-05	0.001729	Enriched	k__Bacteria	p__Proteobacteria	c__Alphaproteobacteria	o__Sphingomonadales	f__Sphingomonadaceae	g__Sphingobium	s__Sphingobium_xenophagum	0.007	0	0.012	0	0	0.012	0.012	0	0	0	0	0.024	0	0.024	0	0.024	0	0	0	0	0	0	0	0	0	0	0	0	0	0	0	0
OTU393	10.67	14.13	8.29e-05	0.00174326	Enriched	k__Bacteria	p__Proteobacteria	c__Gammaproteobacteria	o__Pseudomonadales	f__Pseudomonadaceae	g__Pseudomonas	s__Pseudomonas_nitroreducens	1.386	0.001	0.372	0	0.024	0	0	0	0	20.247	0	0.096	0	0	0.024	0	0.024	0	0	0	0	0	0	0	0	0	0	0	0	0	0.012	0
OTU1007	4.84	10.457	0.000112285	0.00216617	Enriched	k__Bacteria	p__Actinobacteria	c__Actinobacteria	o__Corynebacteriales	f__Mycobacteriaceae	g__Mycobacterium	s__unclassified_g__Mycobacterium	0.139	0.016	0	0.216	0.036	0	0.3	0.024	0	0	0.444	0.012	0	0.024	0.144	0.72	0.168	0	0.024	0.132	0	0	0	0	0	0.048	0	0	0.012	0	0	0.024
OTU815	5.832	8.762	0.000126455	0.00238974	Enriched	k__Bacteria	p__Actinobacteria	c__Actinobacteria	o__Streptomycetales	f__Streptomycetaceae	g__Streptomyces	s__Streptomyces_griseoruber	0.03	0	0	0	0	0	0.012	0	0.096	0	0	0.036	0	0.204	0	0.096	0	0	0	0	0	0	0	0	0	0	0	0	0	0	0	0
OTU462	7.054	9.694	0.000180413	0.00329149	Enriched	k__Bacteria	p__Actinobacteria	c__Actinobacteria	o__Micromonosporales	f__Micromonosporaceae	g__Virgisporangium	s__Virgisporangium_aliadipatigenens	0.082	0	0	0	0.024	0.9	0	0	0	0	0	0	0	0.168	0	0	0.132	0	0	0	0	0	0	0	0	0	0	0	0	0	0	0
OTU820	4.862	8.22	0.000181281	0.00329149	Enriched	k__Bacteria	p__Actinobacteria	c__Actinobacteria	o__Streptosporangiales	f__Streptosporangiaceae	g__Microbispora	s__Microbispora_rosea_subsp._rosea	0.02	0	0	0.048	0	0	0.012	0	0	0	0	0.12	0	0	0	0.096	0.024	0	0	0	0	0	0	0	0	0	0	0	0	0	0	0
OTU681	4.894	8.236	0.000187164	0.00333296	Enriched	k__Bacteria	p__Actinobacteria	c__Actinobacteria	o__Pseudonocardiales	f__Pseudonocardiaceae	g__Lechevalieria	s__Lechevalieria_aerocolonigenes	0.024	0	0	0	0.18	0	0.012	0	0	0	0	0.06	0	0.096	0	0	0.012	0	0	0	0	0	0	0	0	0	0	0	0	0	0	0
OTU733	5.358	8.482	0.000195484	0.00341545	Enriched	k__Bacteria	p__Proteobacteria	c__Alphaproteobacteria	o__Rhizobiales	f__Xanthobacteraceae	g__Pseudolabrys	s__metagenome_g__Pseudolabrys	0.019	0	0	0	0	0.036	0	0	0	0.144	0	0.06	0	0	0.012	0.036	0	0	0	0	0	0	0	0	0	0	0	0	0	0	0	0
OTU836	4.744	8.166	0.000217321	0.00365889	Enriched	k__Bacteria	p__Proteobacteria	c__Alphaproteobacteria	o__Dongiales	f__Dongiaceae	g__Dongia	s__uncultured_Rhodospirillaceae_bacterium_g__Dongia	0.014	0	0	0	0	0	0	0	0	0.072	0	0.024	0	0.024	0.036	0.048	0	0	0	0	0	0	0	0	0	0	0	0	0	0	0	0
OTU987	1.98	13.482	0.000231463	0.00374811	Enriched	k__Bacteria	p__Proteobacteria	c__Gammaproteobacteria	o__Pseudomonadales	f__Pseudomonadaceae	g__Pseudomonas	s__Pseudomonas_mosselii	1.507	1.024	5.638	3.251	2.447	0.312	2.723	0.12	0.132	1.008	1.223	0.516	0.168	2.543	1.008	1.151	0.372	0.144	0.288	2.603	0.336	1.163	3.107	0.78	0.492	1.739	0.936	0.48	0.156	1.571	0.204	1.367
OTU657	4.401	10.295	0.000232756	0.00374811	Enriched	k__Bacteria	p__Proteobacteria	c__Alphaproteobacteria	o__Sphingomonadales	f__Sphingomonadaceae	g__Novosphingobium	s__unclassified_g__Novosphingobium	0.162	0.02	0.024	0.048	0.012	0	0.012	0.012	0.012	0.12	0	2.135	0	0.06	0	0	0	0	0	0.024	0.012	0.024	0.072	0.036	0	0.024	0	0	0.012	0.084	0	0.012
OTU687	7.647	12.421	0.0002542	0.00392315	Enriched	k__Bacteria	p__Actinobacteria	c__Actinobacteria	o__Streptomycetales	f__Streptomycetaceae	g__Streptomyces	s__unclassified_g__Streptomyces	0.926	0.008	0	0	0.024	0.144	0.036	0	0	0.072	0	9.956	0	2.867	0	0.66	0.132	0	0.12	0	0	0	0	0	0	0	0	0	0	0	0	0
OTU548	9.181	11.598	0.000310814	0.00471826	Enriched	k__Bacteria	p__Proteobacteria	c__Alphaproteobacteria	o__Rhizobiales	f__Pleomorphomonadaceae	g__Pleomorphomonas	s__unclassified_g__Pleomorphomonas	0.226	0	0	0	0	0	0.012	0	0	3.371	0	0	0	0	0.012	0	0	0	0	0	0	0	0	0	0	0	0	0	0	0	0	0
OTU962	8.07	10.571	0.000390229	0.00565106	Enriched	k__Bacteria	p__Actinobacteria	c__Actinobacteria	o__Streptosporangiales	f__Streptosporangiaceae	g__Nonomuraea	s__Nonomuraea_kuesteri	0.145	0	0	0	0	0.048	0	0	0	0	0	0.036	0	0	0	0	2.087	0	0	0	0	0	0	0	0	0	0	0	0	0	0	0
OTU653	4.754	8.828	0.000395702	0.00565106	Enriched	k__Bacteria	p__Proteobacteria	c__Alphaproteobacteria	o__Rhizobiales	f__Rhodomicrobiaceae	g__Rhodomicrobium	s__uncultured_alpha_proteobacterium_g__Rhodomicrobium	0.041	0.002	0	0.012	0.036	0	0	0	0	0.024	0	0.348	0	0.048	0	0.108	0.036	0	0	0	0	0	0	0	0	0.012	0	0	0	0	0.012	0
OTU673	5.355	9.859	0.000396673	0.00565106	Enriched	k__Bacteria	p__Actinobacteria	c__Actinobacteria	o__Pseudonocardiales	f__Pseudonocardiaceae	g__Kibdelosporangium	s__unclassified_g__Kibdelosporangium	0.093	0.005	0	0	0	0.768	0.048	0	0	0	0.012	0.36	0	0	0	0.024	0.18	0.012	0.012	0	0.012	0	0.012	0	0	0.024	0	0	0	0	0	0
OTU213	4.882	11.166	0.000461015	0.00637163	Enriched	k__Bacteria	p__Proteobacteria	c__Gammaproteobacteria	o__Betaproteobacteriales	f__Burkholderiaceae	g__Herbaspirillum	s__unclassified_g__Herbaspirillum	0.214	0.027	0.048	0	0.06	0	0	0	0	2.051	0.012	0	0	1.008	0.024	0	0	0	0.012	0.012	0.036	0	0.024	0.156	0.048	0.012	0	0.012	0.012	0.072	0.012	0
OTU458	7.337	9.919	0.000640082	0.00846737	Enriched	k__Bacteria	p__Spirochaetes	c__Spirochaetia	o__Spirochaetales	f__Spirochaetaceae	g__Salinispira	s__metagenome_g__Salinispira	0.066	0	0	0	0.084	0	0	0	0	0.888	0	0	0	0.024	0	0	0	0	0	0	0	0	0	0	0	0	0	0	0	0	0	0
OTU547	9.797	12.191	0.000675885	0.00881506	Enriched	k__Bacteria	p__Spirochaetes	c__Spirochaetia	o__Spirochaetales	f__Spirochaetaceae	g__Spirochaeta_2	s__unclassified_g__Spirochaeta_2	0.346	0	0	0	0	0	0	0	0	5.182	0	0	0	0	0	0.012	0	0	0	0	0	0	0	0	0	0	0	0	0	0	0	0
OTU589	6.915	9.592	0.000823208	0.0100301	Enriched	k__Bacteria	p__Actinobacteria	c__Actinobacteria	o__Glycomycetales	f__Glycomycetaceae	g__Glycomyces	s__Glycomyces_harbinensis	0.098	0	0	0	0	0.072	0	0	0	0	0	1.367	0	0	0	0	0.024	0	0	0	0	0	0	0	0	0	0	0	0	0	0	0
OTU601	4.787	8.193	0.000916141	0.0108762	Enriched	k__Bacteria	p__Proteobacteria	c__Alphaproteobacteria	o__Rhizobiales	f__Hyphomicrobiaceae	g__Pedomicrobium	s__uncultured_alpha_proteobacterium_g__Pedomicrobium	0.022	0	0	0	0	0	0	0	0	0	0	0.228	0	0.06	0	0.012	0.024	0	0	0	0	0	0	0	0	0	0	0	0	0	0	0
OTU518	8.463	10.901	0.00102013	0.0119129	Enriched	k__Bacteria	p__Proteobacteria	c__Gammaproteobacteria	o__Betaproteobacteriales	f__Burkholderiaceae	g__Herminiimonas	s__uncultured_bacterium_g__Herminiimonas	0.078	0	0	0	0	0	0	0	1.008	0	0	0	0	0	0.156	0	0	0	0	0	0	0	0	0	0	0	0	0	0	0	0	0
OTU989	4.635	8.119	0.00102919	0.0119129	Enriched	k__Bacteria	p__Actinobacteria	c__Actinobacteria	o__Gaiellales	f__Gaiellaceae	g__Gaiella	s__unclassified_g__Gaiella	0.015	0	0	0	0.024	0	0.06	0	0	0	0	0.012	0	0	0	0	0.132	0	0	0	0	0	0	0	0	0	0	0	0	0	0	0
OTU759	4.398	8.019	0.00116238	0.0126874	Enriched	k__Bacteria	p__Firmicutes	c__Bacilli	o__Bacillales	f__Planococcaceae	g__Lysinibacillus	s__Lysinibacillus_macroides_g__Lysinibacillus	0.018	0	0	0	0	0	0.216	0	0	0	0	0.012	0	0	0.036	0	0.012	0	0	0	0	0	0	0	0	0	0	0	0	0	0	0
OTU981	3.767	9.601	0.00116461	0.0126874	Enriched	k__Bacteria	p__Proteobacteria	c__Alphaproteobacteria	o__Sphingomonadales	f__Sphingomonadaceae	g__Sphingobium	s__Sphingobium_yanoikuyae	0.086	0.016	0.012	0.144	0.036	0.012	0	0	0	0	0.012	0.84	0.012	0.048	0	0	0.18	0	0.012	0.024	0	0.024	0	0	0	0.096	0	0	0	0.06	0.012	0.012
OTU597	4.377	8.01	0.00119106	0.0127539	Enriched	k__Bacteria	p__Actinobacteria	c__Actinobacteria	o__Gaiellales	f__Gaiellaceae	g__Gaiella	s__uncultured_actinobacterium_g__Gaiella	0.014	0	0	0	0.012	0	0.012	0	0	0	0	0.12	0	0	0	0	0.06	0	0	0	0	0	0	0	0	0	0	0	0	0	0	0
OTU1032	3.871	10.115	0.00119826	0.0127539	Enriched	k__Bacteria	p__Actinobacteria	c__Actinobacteria	o__Micrococcales	f__Microbacteriaceae	g__Microbacterium	s__Microbacterium_oxydans_g__Microbacterium	0.106	0.026	0.036	0.036	0	1.283	0.012	0	0	0	0.024	0.012	0	0.072	0.012	0.012	0.096	0.012	0.06	0	0	0.036	0	0.036	0	0.168	0.036	0	0	0	0	0.036
OTU895	10.993	13.363	0.00129279	0.0133712	Enriched	k__Bacteria	p__Bacteroidetes	c__Bacteroidia	o__Bacteroidales	f__Prevotellaceae	g__Prevotella_9	s__metagenome_g__Prevotella_9	1.097	0	0	0	0	0	0	0	0	0	0	0	0	0	0	0	16.457	0	0	0	0	0	0	0	0	0	0	0	0	0	0	0
OTU819	6.335	9.133	0.00129957	0.0133712	Enriched	k__Bacteria	p__Actinobacteria	c__Actinobacteria	o__Pseudonocardiales	f__Pseudonocardiaceae	g__Kibdelosporangium	s__Kibdelosporangium_lantanae	0.041	0	0	0	0	0	0	0	0	0	0.096	0	0	0	0	0.492	0.024	0	0	0	0	0	0	0	0	0	0	0	0	0	0	0
OTU840	7.809	10.339	0.00137125	0.0139536	Enriched	k__Bacteria	p__Proteobacteria	c__Alphaproteobacteria	o__Dongiales	f__Dongiaceae	g__Dongia	s__Dongia_sp._GR1-03	0.12	0	0	0	0	0	0	0	0	0	0	0	0	0	0.036	1.763	0	0	0	0	0	0	0	0	0	0	0	0	0	0	0	0
OTU447	7.495	10.061	0.00153736	0.0154738	Enriched	k__Bacteria	p__Bacteroidetes	c__Bacteroidia	o__Cytophagales	f__Microscillaceae	g__Ohtaekwangia	s__uncultured_bacterium_g__Ohtaekwangia	0.092	0	0	0	0.672	0	0	0	0	0.708	0	0	0	0	0	0	0	0	0	0	0	0	0	0	0	0	0	0	0	0	0	0
OTU488	3.471	7.712	0.00164942	0.0164233	Enriched	k__Bacteria	p__Actinobacteria	c__Actinobacteria	o__Corynebacteriales	f__Corynebacteriaceae	g__Corynebacterium	s__Corynebacterium_sp._WW3	0.007	0	0	0	0.048	0	0.036	0	0	0.012	0	0.012	0	0	0	0	0	0	0	0	0	0	0	0	0	0	0	0	0	0	0	0
OTU658	3.612	7.779	0.00169341	0.0166819	Enriched	k__Bacteria	p__Proteobacteria	c__Alphaproteobacteria	o__Rhizobiales	f__Hyphomicrobiaceae	g__Hyphomicrobium	s__unclassified_g__Hyphomicrobium	0.007	0	0	0	0	0	0.024	0.012	0	0	0	0.048	0	0.024	0	0	0	0	0	0	0	0	0	0	0	0	0	0	0	0	0	0
OTU764	5.604	8.643	0.00200928	0.0189856	Enriched	k__Bacteria	p__Proteobacteria	c__Gammaproteobacteria	o__Betaproteobacteriales	f__Burkholderiaceae	g__AAP99	s__metagenome_g__AAP99	0.028	0	0	0	0.036	0	0	0	0	0	0	0	0	0	0.24	0.144	0	0	0	0	0	0	0	0	0	0	0	0	0	0	0	0
OTU970	4.638	8.896	0.00210184	0.019463	Enriched	k__Bacteria	p__Bacteroidetes	c__Bacteroidia	o__Flavobacteriales	f__Weeksellaceae	g__Cloacibacterium	s__uncultured_bacterium_g__Cloacibacterium	0.034	0.004	0	0	0.048	0	0.096	0	0	0.252	0	0.036	0	0.06	0	0	0.024	0	0	0	0	0	0.012	0	0	0	0	0	0	0	0	0.048
OTU549	7.349	9.929	0.00220684	0.0196494	Enriched	k__Bacteria	p__Proteobacteria	c__Alphaproteobacteria	o__Caulobacterales	f__Caulobacteraceae	g__Caulobacter	s__Caulobacter_sp._UNC358MFTsu5.1	0.063	0	0	0	0	0	0	0	0	0.936	0	0	0	0	0	0	0.012	0	0	0	0	0	0	0	0	0	0	0	0	0	0	0
OTU963	3.489	8.197	0.00289939	0.0250919	Enriched	k__Bacteria	p__Actinobacteria	c__Actinobacteria	o__Micrococcales	f__Microbacteriaceae	g__Microbacterium	s__unclassified_g__Microbacterium	0.027	0.003	0.072	0.144	0	0	0.072	0	0.012	0	0	0.036	0	0.024	0	0	0.048	0	0	0	0	0	0	0	0	0	0	0.048	0	0	0	0
OTU493	8.474	10.863	0.00336454	0.0283233	Enriched	k__Bacteria	p__Proteobacteria	c__Gammaproteobacteria	o__Betaproteobacteriales	f__Burkholderiaceae	g__Burkholderia-Caballeronia-Paraburkholderia	s__unclassified_g__Burkholderia-Caballeronia-Paraburkholderia	0.038	0	0	0	0	0	0	0.576	0	0	0	0	0	0	0	0	0	0	0	0	0	0	0	0	0	0	0	0	0	0	0	0
OTU570	12.636	15.73	0.00372164	0.0307371	Enriched	k__Bacteria	p__Proteobacteria	c__Gammaproteobacteria	o__Betaproteobacteriales	f__Burkholderiaceae	g__Candidatus_Glomeribacter	s__Candidatus_Glomeribacter_gigasporarum	4.577	0.002	0	0	0	0	0	0	0	0	68.658	0	0	0	0	0	0	0	0	0	0	0	0.024	0	0	0	0	0	0	0	0	0
OTU1027	7.989	10.5	0.00375085	0.0307371	Enriched	k__Bacteria	p__Bacteroidetes	c__Bacteroidia	o__Bacteroidales	f__Bacteroidaceae	g__Bacteroides	s__Bacteroides_dorei	0.136	0	0	0	0	0	0	0	0	0	0	0	0	0	0	0	2.039	0	0	0	0	0	0	0	0	0	0	0	0	0	0	0
OTU382	2.393	8.309	0.00391081	0.0317668	Enriched	k__Bacteria	p__Proteobacteria	c__Alphaproteobacteria	o__Sphingomonadales	f__Sphingomonadaceae	g__Sphingomonas	s__unclassified_g__Sphingomonas	0.026	0.01	0.12	0.048	0.048	0.024	0.024	0	0.024	0	0	0	0	0.096	0	0.012	0	0	0	0	0.012	0.012	0	0	0.024	0.036	0.048	0.024	0	0	0	0
OTU994	5.577	10.483	0.00403459	0.0324872	Enriched	k__Bacteria	p__Proteobacteria	c__Gammaproteobacteria	o__Betaproteobacteriales	f__Burkholderiaceae	g__Polaromonas	s__metagenome_g__Polaromonas	0.122	0.008	0.012	0	0.12	0.012	0	0	0	0.576	0	0.036	0	0	0.072	0	1.008	0	0.12	0	0	0	0	0	0	0	0	0	0	0	0	0
OTU524	7.705	10.238	0.00450952	0.0359984	Enriched	k__Bacteria	p__Proteobacteria	c__Gammaproteobacteria	o__Betaproteobacteriales	f__Rhodocyclaceae	g__Azospira	s__unclassified_g__Azospira	0.081	0	0	0	0	0	0	0	0	1.211	0	0	0	0	0	0	0	0	0	0	0	0	0	0	0	0	0	0	0	0	0	0
OTU539	6.333	9.12	0.00488199	0.0373614	Enriched	k__Bacteria	p__Proteobacteria	c__Alphaproteobacteria	o__Dongiales	f__Dongiaceae	g__Dongia	s__Dongia_rigui	0.031	0	0	0	0	0	0	0	0	0.456	0	0	0	0	0.012	0	0	0	0	0	0	0	0	0	0	0	0	0	0	0	0	0
OTU801	4.28	7.962	0.00520592	0.039342	Enriched	k__Bacteria	p__Proteobacteria	c__Deltaproteobacteria	o__Myxococcales	f__Haliangiaceae	g__Haliangium	s__unclassified_g__Haliangium	0.008	0	0	0	0	0	0	0.012	0	0	0	0	0	0	0.072	0.036	0	0	0	0	0	0	0	0	0	0	0	0	0	0	0	0
OTU538	4.473	8.045	0.00524375	0.039342	Enriched	k__Bacteria	p__Proteobacteria	c__Deltaproteobacteria	o__Myxococcales	f__Haliangiaceae	g__Haliangium	s__unclassified_g__Haliangium	0.009	0	0	0	0.012	0	0	0	0	0.108	0	0	0	0	0	0.012	0	0	0	0	0	0	0	0	0	0	0	0	0	0	0	0
OTU425	3.98	7.872	0.00526826	0.039342	Enriched	k__Bacteria	p__Actinobacteria	c__Actinobacteria	o__Streptomycetales	f__Streptomycetaceae	g__Streptomyces	s__unclassified_g__Streptomyces	0.023	0	0	0.324	0	0	0	0	0	0	0	0	0	0	0	0.012	0.012	0	0	0	0	0	0	0	0	0	0	0	0	0	0	0
OTU818	5.968	8.879	0.00615108	0.0448496	Enriched	k__Bacteria	p__Actinobacteria	c__Actinobacteria	o__Streptosporangiales	f__Streptosporangiaceae	g__Nonomuraea	s__unclassified_g__Nonomuraea	0.033	0	0	0	0	0.012	0	0	0	0	0	0	0	0	0	0.48	0	0	0	0	0	0	0	0	0	0	0	0	0	0	0	0
OTU1026	7.272	9.878	0.00627865	0.0453115	Enriched	k__Bacteria	p__Bacteroidetes	c__Bacteroidia	o__Bacteroidales	f__Bacteroidaceae	g__Bacteroides	s__Bacteroides_massiliensis	0.082	0	0	0	0	0	0	0	0	0	0	0	0	0	0	0	1.235	0	0	0	0	0	0	0	0	0	0	0	0	0	0	0
OTU800	3.677	7.774	0.00637739	0.0453115	Enriched	k__Bacteria	p__Proteobacteria	c__Gammaproteobacteria	o__Xanthomonadales	f__Rhodanobacteraceae	g__Chujaibacter	s__uncultured_bacterium_g__Chujaibacter	0.007	0	0	0	0	0.06	0	0	0	0	0	0.036	0	0	0.012	0	0	0	0	0	0	0	0	0	0	0	0	0	0	0	0	0
OTU916	7.094	12.289	0.00641016	0.0453115	Enriched	k__Bacteria	p__Actinobacteria	c__Actinobacteria	o__Pseudonocardiales	f__Pseudonocardiaceae	g__Actinophytocola	s__uncultured_bacterium_g__Actinophytocola	0.608	0.012	0	0	0	3.275	0	0	0	0	0	3.49	0	0	0	0.012	2.339	0	0	0	0	0	0	0	0	0.168	0	0	0	0	0.012	0
OTU752	3.99	7.869	0.00653047	0.0458122	Enriched	k__Bacteria	p__Actinobacteria	c__Actinobacteria	o__Frankiales	f__Acidothermaceae	g__Acidothermus	s__uncultured_actinobacterium_g__Acidothermus	0.007	0	0	0	0	0	0	0	0.012	0	0.012	0	0	0	0.084	0	0	0	0	0	0	0	0	0	0	0	0	0	0	0	0	0
OTU735	3.145	7.637	0.00671272	0.0463879	Enriched	k__Bacteria	p__Proteobacteria	c__Alphaproteobacteria	o__Rhizobiales	f__Rhodomicrobiaceae	g__Rhodomicrobium	s__unclassified_g__Rhodomicrobium	0.006	0	0	0	0	0	0	0	0	0	0	0.012	0	0.048	0.036	0	0	0	0	0	0	0	0	0	0	0	0	0	0	0	0	0
OTU444	3.407	7.701	0.00676889	0.0464296	Enriched	k__Bacteria	p__Proteobacteria	c__Gammaproteobacteria	o__Betaproteobacteriales	f__Nitrosomonadaceae	g__MND1	s__uncultured_Burkholderiales_bacterium_g__MND1	0.006	0	0	0	0.036	0	0	0	0	0.012	0	0.048	0	0	0	0	0	0	0	0	0	0	0	0	0	0	0	0	0	0	0	0
OTU390	3.854	7.821	0.00700162	0.0476728	Enriched	k__Bacteria	p__Firmicutes	c__Clostridia	o__Clostridiales	f__Lachnospiraceae	g__Lachnoclostridium_5	s__unclassified_g__Lachnoclostridium_5	0.014	0	0.18	0	0	0	0	0	0	0	0	0.012	0.012	0	0	0	0	0	0	0	0	0	0	0	0	0	0	0	0	0	0	0
OTU394	4.256	9.667	0.00727733	0.0484774	Enriched	k__Bacteria	p__Actinobacteria	c__Actinobacteria	o__Micrococcales	f__Brevibacteriaceae	g__Brevibacterium	s__Brevibacterium_iodinum	0.077	0.014	0.132	0	0.036	0.9	0.048	0	0.024	0	0	0.012	0	0	0	0	0	0	0	0.036	0	0	0	0	0.012	0	0.096	0	0	0	0	0.072
OTU621	3.397	7.702	0.00731027	0.0484774	Enriched	k__Bacteria	p__Proteobacteria	c__Alphaproteobacteria	o__Rhizobiales	f__Rhizobiales_Incertae_Sedis	g__Nordella	s__uncultured_bacterium_g__Nordella	0.006	0	0.012	0	0	0	0	0	0	0.036	0	0.036	0	0	0	0	0	0	0	0	0	0	0	0	0	0	0	0	0	0	0	0
OTU437	3.514	7.729	0.00738154	0.0484774	Enriched	k__Bacteria	p__Actinobacteria	c__Actinobacteria	o__Microtrichales	f__Ilumatobacteraceae	g__Ilumatobacter	s__unclassified_g__Ilumatobacter	0.007	0	0	0	0.012	0	0	0	0	0.012	0	0.084	0	0	0	0	0	0	0	0	0	0	0	0	0	0	0	0	0	0	0	0
OTU708	2.899	8.209	0.00851481	0.054342	Enriched	k__Bacteria	p__Firmicutes	c__Bacilli	o__Bacillales	f__Bacillaceae	g__Bacillus	s__Bacillus_idriensis	0.021	0.005	0	0.12	0	0.024	0	0	0	0	0.036	0.036	0	0.048	0	0	0.048	0.012	0	0.036	0	0	0	0	0	0	0	0	0	0.012	0	0.012
OTU484	2.543	7.522	0.00856795	0.054342	Enriched	k__Bacteria	p__Actinobacteria	c__Actinobacteria	o__Streptosporangiales	f__Thermomonosporaceae	g__Actinocorallia	s__metagenome_g__Actinocorallia	0.004	0	0	0	0.024	0	0.024	0	0	0	0	0	0	0.012	0	0	0	0	0	0	0	0	0	0	0	0	0	0	0	0	0	0
OTU495	3.941	9.573	0.00896175	0.0560715	Enriched	k__Bacteria	p__Firmicutes	c__Bacilli	o__Bacillales	f__Bacillaceae	g__Bacillus	s__unclassified_g__Bacillus	0.066	0.016	0	0.048	0.012	0.024	0	0	0.012	0.012	0	0.036	0	0.084	0	0.012	0.744	0	0	0	0	0	0.06	0	0	0	0.18	0	0	0	0	0
OTU546	5.516	8.573	0.00907724	0.0564129	Enriched	k__Bacteria	p__Proteobacteria	c__Alphaproteobacteria	o__Caulobacterales	f__Caulobacteraceae	g__Asticcacaulis	s__uncultured_Asticcacaulis_sp.	0.018	0	0	0	0	0.012	0	0	0	0.252	0	0	0	0	0	0	0	0	0	0	0	0	0	0	0	0	0	0	0	0	0	0
OTU979	5.345	8.49	0.00933786	0.0569106	Enriched	k__Bacteria	p__Actinobacteria	c__Actinobacteria	o__Solirubrobacterales	f__Solirubrobacteraceae	g__Solirubrobacter	s__uncultured_bacterium_g__Solirubrobacter	0.022	0	0	0	0	0	0	0	0	0	0	0.024	0	0	0	0	0.3	0	0	0	0	0	0	0	0	0	0	0	0	0	0	0
OTU770	5.402	8.528	0.00934706	0.0569106	Enriched	k__Bacteria	p__Acidobacteria	c__Acidobacteriia	o__Acidobacteriales	f__Acidobacteriaceae_Subgroup_1	g__Terriglobus	s__unclassified_g__Terriglobus	0.025	0	0	0	0	0	0	0	0	0.012	0	0	0	0	0.36	0	0	0	0	0	0	0	0	0	0	0	0	0	0	0	0	0
OTU523	5.181	8.386	0.00997635	0.0599877	Enriched	k__Bacteria	p__Bacteroidetes	c__Bacteroidia	o__Bacteroidales	f__Dysgonomonadaceae	g__Proteiniphilum	s__unclassified_g__Proteiniphilum	0.016	0	0	0	0.072	0	0	0	0	0.168	0	0	0	0	0	0	0	0	0	0	0	0	0	0	0	0	0	0	0	0	0	0
OTU46	2.905	8.772	0.0107079	0.063971	Enriched	k__Bacteria	p__Bacteroidetes	c__Bacteroidia	o__Flavobacteriales	f__Weeksellaceae	g__Chryseobacterium	s__uncultured_bacterium_g__Chryseobacterium	0.044	0.014	0	0	0	0.012	0.3	0	0	0.012	0.012	0.288	0	0.024	0	0.012	0	0	0.024	0.036	0	0.024	0	0	0	0.024	0	0	0	0.036	0	0.072
OTU1008	4.995	8.3	0.0114146	0.0673246	Enriched	k__Bacteria	p__Firmicutes	c__Bacilli	o__Bacillales	f__Bacillaceae	g__Bacillus	s__unclassified_g__Bacillus	0.017	0	0	0	0.024	0	0	0	0	0	0	0	0	0	0	0	0.228	0	0	0	0	0	0	0	0	0	0	0	0	0	0	0
OTU739	3.284	7.796	0.0120996	0.070542	Enriched	k__Bacteria	p__Proteobacteria	c__Deltaproteobacteria	o__Myxococcales	f__Polyangiaceae	g__Pajaroellobacter	s__unclassified_g__Pajaroellobacter	0.006	0.001	0	0	0	0	0	0	0	0.024	0	0.012	0	0	0.048	0	0.012	0	0	0	0	0	0	0	0	0.012	0	0	0	0	0	0
OTU794	4.954	8.285	0.0121125	0.070542	Enriched	k__Bacteria	p__Proteobacteria	c__Deltaproteobacteria	o__Myxococcales	f__Haliangiaceae	g__Haliangium	s__unclassified_g__Haliangium	0.018	0	0	0	0.012	0	0	0	0	0	0	0	0	0	0.264	0	0	0	0	0	0	0	0	0	0	0	0	0	0	0	0	0
OTU94	3.264	8.895	0.0123497	0.0710555	Enriched	k__Bacteria	p__Actinobacteria	c__Actinobacteria	o__Corynebacteriales	f__Nocardiaceae	g__Rhodococcus	s__Rhodococcus_fascians	0.032	0.01	0	0.06	0	0.036	0.048	0	0.048	0	0.12	0.144	0	0	0	0.024	0	0.024	0	0.024	0	0.084	0.012	0	0	0	0	0	0	0	0	0
OTU878	6.429	9.21	0.0124408	0.0711125	Enriched	k__Bacteria	p__Bacteroidetes	c__Bacteroidia	o__Bacteroidales	f__Bacteroidaceae	g__Bacteroides	s__Bacteroides_vulgatus	0.046	0	0	0	0	0	0	0	0	0	0	0	0	0	0	0	0.684	0	0	0	0	0	0	0	0	0	0	0	0	0	0	0
OTU968	4.625	8.124	0.0131904	0.0742101	Enriched	k__Bacteria	p__Actinobacteria	c__Actinobacteria	o__Micrococcales	f__Promicromonosporaceae	g__Promicromonospora	s__Promicromonospora_umidemergens	0.014	0	0	0	0	0	0	0	0	0	0	0.048	0	0	0	0	0.156	0	0	0	0	0	0	0	0	0	0	0	0	0	0	0
OTU745	4.539	8.276	0.0132232	0.0742101	Enriched	k__Bacteria	p__Proteobacteria	c__Alphaproteobacteria	o__Sphingomonadales	f__Sphingomonadaceae	g__Novosphingobium	s__unclassified_g__Novosphingobium	0.018	0.001	0	0	0	0.084	0	0	0	0	0	0.012	0	0	0.168	0	0	0	0	0	0	0	0	0.012	0	0	0	0	0	0	0	0
OTU421	4.664	8.128	0.013374	0.0746044	Enriched	k__Bacteria	p__Proteobacteria	c__Alphaproteobacteria	o__Rhizobiales	f__Devosiaceae	g__Devosia	s__unclassified_g__Devosia	0.012	0	0	0.048	0	0	0	0	0	0.132	0	0	0	0	0	0	0	0	0	0	0	0	0	0	0	0	0	0	0	0	0	0
OTU899	2.207	11.126	0.0137572	0.0762825	Enriched	k__Bacteria	p__Proteobacteria	c__Alphaproteobacteria	o__Caulobacterales	f__Caulobacteraceae	g__Phenylobacterium	s__uncultured_bacterium_g__Phenylobacterium	0.163	0.165	0.108	0.3	0.156	0.012	0.036	0	0	1.739	0.024	0	0	0.048	0	0.012	0.012	0.024	0.372	0.384	0.024	0.216	0.168	0.156	0.18	0.156	0.156	0.3	0.024	0.168	0.012	0.132
OTU199	1.55	10.187	0.0144684	0.0797486	Enriched	k__Bacteria	p__Proteobacteria	c__Alphaproteobacteria	o__Rhizobiales	f__Beijerinckiaceae	g__Bosea	s__unclassified_g__Bosea	0.088	0.11	0.108	0.06	0.012	0.096	0.084	0.012	0.012	0.396	0	0.3	0	0.06	0.132	0.012	0.036	0.072	0.048	0.12	0.144	0.108	0.084	0.204	0.156	0.084	0.252	0.108	0.012	0.06	0.012	0.18
OTU1010	6.215	9.054	0.0147188	0.0803149	Enriched	k__Bacteria	p__Bacteroidetes	c__Bacteroidia	o__Bacteroidales	f__Bacteroidaceae	g__Bacteroides	s__gut_metagenome_g__Bacteroides	0.039	0	0	0	0	0	0	0	0	0	0	0	0	0	0	0	0.588	0	0	0	0	0	0	0	0	0	0	0	0	0	0	0
OTU937	5.963	8.879	0.0178064	0.0942213	Enriched	k__Bacteria	p__Proteobacteria	c__Gammaproteobacteria	o__Betaproteobacteriales	f__Burkholderiaceae	g__Parasutterella	s__uncultured_organism_g__Parasutterella	0.033	0	0	0	0	0	0	0	0	0	0	0	0	0	0	0	0.492	0	0	0	0	0	0	0	0	0	0	0	0	0	0	0
OTU803	3.583	8.667	0.017983	0.0946153	Enriched	k__Bacteria	p__Proteobacteria	c__Alphaproteobacteria	o__Rhizobiales	f__Rhizobiaceae	g__Allorhizobium-Neorhizobium-Pararhizobium-Rhizobium	s__unclassified_g__Allorhizobium-Neorhizobium-Pararhizobium-Rhizobium	0.03	0.006	0	0.024	0	0	0.024	0	0	0	0	0	0	0	0.396	0	0	0.012	0	0.012	0	0.012	0	0	0	0.012	0.012	0.024	0	0	0	0
OTU946	5.928	8.856	0.0183157	0.0958213	Enriched	k__Bacteria	p__Actinobacteria	c__Actinobacteria	o__Rubrobacterales	f__Rubrobacteriaceae	g__Rubrobacter	s__unclassified_g__Rubrobacter	0.032	0	0	0	0	0	0	0	0	0	0	0	0	0	0	0	0.48	0	0	0	0	0	0	0	0	0	0	0	0	0	0	0
OTU1001	5.893	8.832	0.0188729	0.0981817	Enriched	k__Bacteria	p__Bacteroidetes	c__Bacteroidia	o__Bacteroidales	f__Rikenellaceae	g__Alistipes	s__uncultured_organism_g__Alistipes	0.031	0	0	0	0	0	0	0	0	0	0	0	0	0	0	0	0.468	0	0	0	0	0	0	0	0	0	0	0	0	0	0	0
OTU40	2.531	7.625	0.0190134	0.0983599	Enriched	k__Bacteria	p__Firmicutes	c__Bacilli	o__Lactobacillales	f__Streptococcaceae	g__Streptococcus	s__unclassified_g__Streptococcus	0.005	0.001	0	0.024	0	0.024	0	0	0	0.012	0	0.012	0	0	0	0	0	0	0	0	0	0	0	0	0.012	0	0	0	0	0	0	0
OTU178	-13.016	15.37	3.75e-05	0.000965502	Depleted	k__Bacteria	p__Bacteroidetes	c__Bacteroidia	o__Flavobacteriales	f__Blattabacteriaceae	g__Candidatus_Uzinura	s__unclassified_g__Candidatus_Uzinura	0	5.099	0	0	0	0	0	0	0	0	0	0	0	0	0	0	0	0.24	0	0	0.036	0.084	0.048	0	0	0.216	0	0	75.867	0	0	0
OTU4	-13.032	15.386	0.00023881	0.00374811	Depleted	k__Bacteria	p__Bacteroidetes	c__Bacteroidia	o__Flavobacteriales	f__Blattabacteriaceae	g__Candidatus_Uzinura	s__unclassified_g__Candidatus_Uzinura	0	5.19	0	0	0	0	0	0	0	0	0	0	0	0	0	0	0	76.982	0	0.012	0	0	0.096	0	0	0	0	0	0.756	0	0	0
OTU365	-13.063	16.029	0.00217723	0.0195888	Depleted	k__Bacteria	p__Bacteroidetes	c__Bacteroidia	o__Flavobacteriales	f__Blattabacteriaceae	g__Candidatus_Uzinura	s__unclassified_g__Candidatus_Uzinura	0.001	5.669	0	0.012	0	0	0	0	0	0	0	0	0	0	0	0	0	0	0	0	0.012	0	0	0	0	0	0	0	0	0	85.019	0
OTU286	-2.762	7.82	0.00485964	0.0373614	Depleted	k__Bacteria	p__Proteobacteria	c__Alphaproteobacteria	o__Rhizobiales	f__Rhizobiaceae	g__Allorhizobium-Neorhizobium-Pararhizobium-Rhizobium	s__Agrobacterium_nepotum	0.001	0.026	0	0.012	0	0	0	0	0	0	0	0	0	0	0	0	0	0	0.012	0.024	0.072	0.036	0.036	0.048	0	0	0.012	0.072	0.012	0.06	0	0
